# Supplementary material for: The Effect on Extubation of Early vs. Late Definitive Closure of the Patent Ductus Arteriosus in Premature Infants: A Target Trial Emulation Using Electronic Health Records
Source: J Clin Med. 2025 Mar 18;14(6):2072. doi: 10.3390/jcm14062072 (PMC11943036; doi:10.3390/jcm14062072)
Supplement: Supplementary file 1 [file jcm-14-02072-s001.zip]

Archive with 1 entries (1 files):
- jcm-3485341-supplementary.pdf
